# Supplementary material for: Time spent outdoors in childhood related to myopia among young adults in the Swedish ABIS cohort
Source: Acta Ophthalmol. 2024 Apr 9;103(2):171–6. doi: 10.1111/aos.16688 (PMC11810543; doi:10.1111/aos.16688)
Supplement: Supplementary file 1 — Table S1. [file AOS-103-171-s001.xlsx]

## Sheet: Sheet1
Birth questionnaire
Gender	Male/female
Mother education	9 year elementary school/Practical secondary school/College for adult education/Theoretical secondary school/College 1-3 years/College/University 3.5 years or more
Father education	9 year elementary school/Practical secondary school/College for adult education/Theoretical secondary school/College 1-3 years/College/University 3.5 years or more
2-3 year questionnaire
What kind of residence has the child lived inmost of the time from 12 month age until now?	Own house/apartment or apratment building/other
How much time does the child spend outdoors per day on average?	Less than 0-30 min/0.5-1 hour/1-2 hours/2-4 hours/4-6 hours/6-8 hours/mora than 8 hours
How many hours per day on average does your child watch video/TV=	Never/0-0.5 hour/0.5-1 hour/1-2 hours/2-3 hours/3-4 hours/4-5 hours/5-6 hours/7 hours or more
How many hours per day on average does your child play TV-/computer games?	Never/0-0.5 hour/0.5-1 hour/1-2 hours/2-3 hours/3-4 hours/4-5 hours/5-6 hours/7 hours or more
How many hours per day on average does your child sit in front of the computer?	Never/0-0.5 hour/0.5-1 hour/1-2 hours/2-3 hours/3-4 hours/4-5 hours/5-6 hours/7 hours or more
5-6 year questionnaire
Where has the child lived most of the time from 2.5 year age until now?	Own house/apartment or apratment building/other
How much time does the child spend outdoors per day on average?	Less than 0-30 min/0.5-1 hour/1-2 hours/2-4 hours/4-6 hours/6-8 hours/mora than 8 hours
How many hours per day on average does your child watch video/TV=	Never/0-0.5 hour/0.5-1 hour/1-2 hours/2-3 hours/3-4 hours/4-5 hours/5-6 hours/7 hours or more
How many hours per day on average does your child play TV-/computer games?	Never/0-0.5 hour/0.5-1 hour/1-2 hours/2-3 hours/3-4 hours/4-5 hours/5-6 hours/7 hours or more
How many hours per day on average does your child sit in front of the computer?	Never/0-0.5 hour/0.5-1 hour/1-2 hours/2-3 hours/3-4 hours/4-5 hours/5-6 hours/7 hours or more
8 year questionnaire
Where has the child lived most of the time the last 2 years?	Own house/apartment or apratment building/other
How many hours per day on average does the child watch video/TV/DVD? (Schooldays)	0-0.25 hour/0.5 hour/1 hour/2 hours/3 hours/4 hours/5 hours/6 hours/7 hours or more
How many hours per day on average does the child watch video/TV/DVD? (None schooldays)	0-0.25 hour/0.5 hour/1 hour/2 hours/3 hours/4 hours/5 hours/6 hours/7 hours or more
How many hours per day on average does the child sit in front of the computer (computer games + internet, etc.)? (Schooldays)	0-0.25 hour/0.5 hour/1 hour/2 hours/3 hours/4 hours/5 hours/6 hours/7 hours or more
How many hours per day on average does the child sit in front of the computer (computer games + internet, etc.)? (None schooldays)	0-0.25 hour/0.5 hour/1 hour/2 hours/3 hours/4 hours/5 hours/6 hours/7 hours or more
How much time does the child spend outdoors on average per day? (Schooldays)	0-0.25 hour/0.5 hour/1 hour/2 hours/3 hours/4 hours/5 hours/6 hours/7 hours or more
How much time does the child spend outdoors on average per day? (None schooldays)	0-0.25 hour/0.5 hour/1 hour/2 hours/3 hours/4 hours/5 hours/6 hours/7 hours or more
How many hours does the child read per day on average (newspapers, books, homework) (School lessons are not counted)? (Schooldays)	0-0.25 hour/0.5 hour/1 hour/2 hours/3 hours/4 hours/5 hours/6 hours/7 hours or more
How many hours does the child read per day on average (newspapers, books, homework) (School lessons are not counted)? (NoneSchooldays)	0-0.25 hour/0.5 hour/1 hour/2 hours/3 hours/4 hours/5 hours/6 hours/7 hours or more
22-24 years questionnaire
Do you have spectacles or contact lenses?	Yes/no
Since what age?	Age in years
Is the reason nearsightedness?	Yes/no

## Sheet: Sheet2
				5	9 year elementary school/				trim(	9 year elementary school/
				4	Practical secondary school/					Practical secondary school/
				3	College for adult education/					College for adult education/
				3	Theoretical secondary school/					Theoretical secondary school/
				2	College 1-3 years/					College 1-3 years/
				1	College/University 3.5 years or more					College/University 3.5 years or more
										9 year elementary school/Practical secondary school/College for adult education/Theoretical secondary school/College 1-3 years/College/University 3.5 years or more
